# Supplementary material for: Malaria vaccines since 2000: progress, priorities, products
Source: NPJ Vaccines. 2020 Jun 9;5:48. doi: 10.1038/s41541-020-0196-3 (PMC7283239; doi:10.1038/s41541-020-0196-3)
Supplement: Supplementary file 2 — Supplementary Data Set 1 [file 41541_2020_196_MOESM2_ESM.xlsx]

## Sheet: ClinicalTrials.gov search MALAR
Title	Status	Study Results	Interventions	Enrollment	Start Date	Locations	URL	Vaccine Target Stage	RTS,S (Yes/No)	P. vivax (Yes/No)
Experimental Vaccine for Malaria in Adults in Mali	Completed	No Results Available	Biological: AMA1-C1|Drug: AMA1-C1/alhydrogel Malaria Vaccine	54	2004-04-23	Malaria Research and Training Center (MRTC), Bamako, Mali	https://ClinicalTrials.gov/show/NCT00343005	BSV	No	No
Experimental Vaccine for Plasmodium Falciparum Malaria	Completed	No Results Available	Drug: MSP1(42)-FVO & MSP1(42)-3D7	0	2004-06-09	Quintiles Phase 1 Services, Lenexa, Kansas, United States	https://ClinicalTrials.gov/show/NCT00340431	BSV	No	No
FMP2.1/AS02A: Rabies Vaccine Malaria-Experienced Adults in Bandiagara, Mali	Completed	Has Results	Biological: FMP2.1/AS02A|Biological: Rabies vaccine (RabAvert)	60	2004-11-01	University of Bamako, Malaria Research and Training Center, Bamako, Mali	https://ClinicalTrials.gov/show/NCT00349713	BSV	No	No
Double-blind, Randomized, Controlled Study of Safety, Immunogenicity and Efficacy of a Candidate Malaria Vaccine	Completed	No Results Available	Biological: FMP1/AS02A	400	2005-03-01	Walter Reed Project, Kombewa Clinic, City of Kisumu, Nyanza Province, Kenya	https://ClinicalTrials.gov/show/NCT00223990	BSV	No	No
Experimental Vaccine for Malaria	Completed	No Results Available	Drug: AMA1/Alhydrogel	13	2005-04-01	National Institutes of Health Clinical Center, 9000 Rockville Pike, Bethesda, Maryland, United States	https://ClinicalTrials.gov/show/NCT00114010	BSV	No	No
AMA1-C1/Alhydrogel + CpG 7909 for Malaria	Completed	No Results Available	Biological: AMA1-C1/AlhydrogelÂ®|Biological: CPG 7909 Oligodeoxynucleotide (VaxImmuneÂ®)	75	2005-05-01	University of Rochester, Rochester, New York, United States	https://ClinicalTrials.gov/show/NCT00344539	BSV	No	No
Assessment of Three Formulations of the Candidate Vaccine AMA 1 in Healthy Dutch Adult Volunteers	Completed	No Results Available	Biological: PfAMA-1-FVO[25-545]	56	2005-11-01	Radboud University Nijmegen Medical Centre, Nijmegen, Netherlands|Biomedical Primate Research Centre, Rijswijk, Netherlands	https://ClinicalTrials.gov/show/NCT00730782	BSV	No	No
A Study of Safety and Immunogenicity of a Malaria Vaccine Candidate	Completed	No Results Available	Biological: Plasmodium falciparum Chimeric Prot. 2.9 - Montanide ISA 720	70	2006-01-01	Shanghai Changhai Hospital, Shanghai, China	https://ClinicalTrials.gov/show/NCT00284973	BSV	No	No
Malaria Vaccine in Children in Mali	Completed	No Results Available	Drug: AMA1-C1/Alhydrogel Malaria Vaccine	900	2006-01-19	Bancoumana Clinical Trial Center, Bancoumana, Mali|Doneguebougou Malaria Vaccine Center, Doneguebougou, Mali	https://ClinicalTrials.gov/show/NCT00341250	BSV	No	No
Safety of and Immune Response to a Malaria Vaccine (MSP1 42-C1) With or Without CPG 7909 Adjuvant	Completed	No Results Available	Biological: MSP1 42-C1/Alhydrogel|Biological: CPG 7909	60	2006-03-01	Center for Immunization Research, Johns Hopkins University, Bloomberg School of Public Health, Washington, District of Columbia, United States	https://ClinicalTrials.gov/show/NCT00320658	BSV	No	No
Phase I/II Trial of a Malaria Vaccine in Adults Living in the United States of America	Completed	Has Results	Biological: Falciparum Malaria Protein 11 with AS02A adjuvant	18	2006-04-01	Walter Reed Army Institute of Research, Silver Spring, Maryland, United States	https://ClinicalTrials.gov/show/NCT00312702	PEV	No	No
Phase I/II Trial of a Malaria Vaccine in Adults Living in the United States of America	Completed	Has Results	Biological: Falciparum Malaria Protein 11 with AS01B adjuvant.	24	2006-04-01	Walter Reed Army Institute of Research, Silver Spring, Maryland, United States	https://ClinicalTrials.gov/show/NCT00312663	PEV	No	No
Safety and Immunogenicity of EBA-175 RII-NG Malaria Vaccine Administered Intramuscularly	Completed	No Results Available	Biological: Aluminum Phosphate|Drug: Placebo|Biological: EBA-175 RII-NG Malaria Vaccine	80	2006-05-01	Baylor College of Medicine - Molecular Virology and Microbiology, Houston, Texas, United States	https://ClinicalTrials.gov/show/NCT00347555	BSV	No	No
A Study to Determine Whether 2 Investigational Malaria Vaccines Are Safe, Protective Against Malaria in Adults	Completed	No Results Available	Biological: Group A FMP2.1/AS01B|Biological: Group B FMP2.1/AS02A	41	2006-09-01	Clinical Trials Center, Walter Reed Army Institute of Research, Silver Spring, Maryland, United States	https://ClinicalTrials.gov/show/NCT00385047	BSV	No	No
GMZ2-Aluminum Hydroxide Phase I, TÃ¼bingen	Unknown status	No Results Available	Biological: GMZ2 (GLURP + MSP3 Hybrid) (malaria vaccine)	30	2006-10-01	Institut for Tropical Medicine, University of Tubingen, Tubingen, Germany	https://ClinicalTrials.gov/show/NCT00397449	BSV	No	No
Phase I Pediatric FMP2.1/AS02A Trial in Mali	Completed	Has Results	Biological: FMP2.1/AS02A|Biological: Rabies vaccine (RabAvert)	100	2006-11-01	University of Bamako, Malaria Research and Training Center, Bamako, Mali	https://ClinicalTrials.gov/show/NCT00358332	BSV	No	No
Phase I Study of Safety and Immunogenicity of AMA1-C1Alhydrogel + CPG 7909 Vaccine for Malaria	Completed	No Results Available	Drug: AMA1-C1/Alhydrogel + CPG 7909 Vaccine	150	2006-12-15	Doneguebougou Malaria Vaccine Center, Doneguebougou, Mali	https://ClinicalTrials.gov/show/NCT00414336	BSV	No	No
Phase I Study of AMA1-C1/AlhydrogelÂ® (Registered Trademark) + CPG 7909 Malaria Vaccine	Completed	No Results Available	Biological: AMA1-C1/Alhydrogel + CPG 7909 (Saline)|Biological: AMA1-C1/Alhydrogel + CPG 7909 (Phosphate)|Drug: AMA1-C1/Alhydrogel + CPG 7909	300	2007-01-23	Johns Hopkins University Bloomberg School of Public Health, Washington, D.C., District of Columbia, United States|National Institutes of Health Clinical Center, 9000 Rockville Pike, Bethesda, Maryland, United States	https://ClinicalTrials.gov/show/NCT00427167	BSV	No	No
A Phase Ib Trial of MSP 3 LSP in 1-2 Year Old Children in Burkina Faso	Unknown status	No Results Available	Biological: MSP 3 Long Synthetic Peptide|Biological: Hepatitis B vaccine|Biological: Hepatitis B control vaccince	45	2007-04-01	Projet de DÃ©veloppement de Vaccins Anti-Paludique- Centre National de Recherche et de Formation sur le Paludisme, Ouagadougou, Sapone, Burkina Faso	https://ClinicalTrials.gov/show/NCT00452088	BSV	No	No
Safety and Immunogenicity of Apical Membrane Antigen 1 (PfAMA-1-FVO[25-545])	Unknown status	No Results Available	Biological: Malaria vaccine AMA1 (PfAMA-1-FVO[25-545]|Biological: AMA1	40	2007-05-01	Malaria Research and Training Center, Bandiagara, Mali	https://ClinicalTrials.gov/show/NCT00431808	BSV	No	No
Safety of Recombinant Hybrid GMZ 2 [GLURP + MSP 3] Blood Stage Malaria Vaccine	Unknown status	No Results Available	Biological: GMZ2 (malaria vaccine)|Biological: GMZ2 malaria vaccine|Biological: Verorab vaccine	40	2007-06-01	Medical Research Unit, Albert Schweitzer Hospital, Lambarene, Gabon	https://ClinicalTrials.gov/show/NCT00424944	BSV	No	No
Phase 1 Study of the Safety, Reactogenicity, and Immunogenicity of AMA1-C1/ISA 720: Blood Stage Vaccine for Plasmodium Falciparum	Completed	No Results Available	Drug: AMA1-C1/ISA 720	150	2007-06-13	QIMR - CLive Berghofer Cancer Research Centre, Herston, Australia	https://ClinicalTrials.gov/show/NCT00487916	BSV	No	No
Phase Ib Trial of MSP3 LSP in Children in Tanzania	Unknown status	No Results Available	Biological: MSP 3 Long Synthetic Peptide|Biological: MSP3 vaccine|Biological: Hepatitis B vaccine|Biological: MSP3 candidate vaccine|Biological: Hepatitis B control vaccine	45	2007-10-01	Kwashemshi village, Korogwe, Tanga, Tanzania	https://ClinicalTrials.gov/show/NCT00469651	BSV	No	No
A Study to Determine the Effects of an Investigational Malaria Vaccine Given to Adults Living in the United States and Thereafter to Adults Living in Kenya	Completed	No Results Available	Biological: Plasmodium falciparum Malaria Protein 010 (FMP010)	26	2008-04-01	Department of Clinical Trials, WRAIR, Silver Spring, Maryland, United States|USAMRU-K/ KEMRI. Walter Reed Project, Kombewa, Kisumu, Nyanza Province, Kenya	https://ClinicalTrials.gov/show/NCT00666380	BSV	No	No
Controlled Double Blind Study to Evaluate the Safety, Reactogenicity, and Immunogenicity of the Candidate Plasmodium Falciparum Malaria Protein 010 (FMP010) Administered Intramuscularly With GSK Biologicals' Adjuvant AS01B	Completed	No Results Available	Biological: Plasmodium falciparum Malaria Protein 010 (FMP010)|Biological: Rabipur	30	2008-04-01		https://ClinicalTrials.gov/show/NCT02458092	BSV	No	No
Immunogenicity, Efficacy and Safety Study of an MSP3-LSP (Long Synthetic Peptide) Malaria Vaccine	Unknown status	No Results Available	Biological: MSP3 Long Synthetic Peptide 30 micrograms of MSP3 LSP|Biological: Verorab vaccine	378	2008-05-01	Malaria Research Training Center, Bamako, Mali	https://ClinicalTrials.gov/show/NCT00652275	BSV	No	No
Safety and Immunogenicity of 30 and 100 Âµg of GMZ2 in Gabonese Children Aged 1-5 Years	Unknown status	No Results Available	Biological: GMZ 2 vaccine (GLURP + MSP 3)|Biological: Rabies vaccine	30	2008-06-01	Medical Research Unit, Albert Schweitzer Hospital, Lambarene, Gabon	https://ClinicalTrials.gov/show/NCT00703066	BSV	No	No
Malaria Vaccine for Children in Mali	Completed	No Results Available	Drug: AMA1-C1/Alhydrogel plus CPG 7909	200	2008-08-11	Malaria Research and Training Center, Bamako, Mali	https://ClinicalTrials.gov/show/NCT00740090	BSV	No	No
Phase I Study of the Safety and Immunogenicity of BSAM-2/Alhydrogel +CPG 7909, an Asexual Blood Stage Vaccine for Plasmodium Falciparum Malaria in Adults in the US and Mali	Completed	No Results Available	Drug: BSAM2/Alhydrogel + CPG 7909	154	2009-04-23	Johns Hopkins University, Baltimore, Maryland, United States|Malaria Research and Training Center, Bamako, Mali	https://ClinicalTrials.gov/show/NCT00889616	BSV	No	No
A Study of the Safety and Effectiveness of Two New Malaria Vaccines	Completed	No Results Available	Biological: AdCh63-MSP1 (lower dose) vaccine and MVA-MSP1 vaccine|Biological: AdCh63-MSP1 vaccine (higher dose) and MVA-MSP1 vaccine followed by challenge	16	2009-11-01	Centre for Clinical Vaccinology and Tropical Medicine, University of Oxford, Oxford, United Kingdom	https://ClinicalTrials.gov/show/NCT01003314	BSV	No	No
A Study to Assess Safety, Immunogenicity and Parasite Growth Inhibition of an Asexual Blood Stage Vaccine for P. Falciparum Malaria	Completed	No Results Available	Biological: AMA1-C1/AlhydrogelÂ® + CPG 7909	8	2010-01-01	Centre for Clinical Vaccinology and Tropical Medicine, University of Oxford, Oxford, Headington, United Kingdom	https://ClinicalTrials.gov/show/NCT00984763	BSV	No	No
A Study of AdCh63 AMA1 Alone and With MVA AMA1	Completed	No Results Available	Biological: AdCh63 AMA1|Biological: AdCh63 AMa1 and MVA AMA1	16	2010-03-01	Hospital for Tropical Diseases, London, United Kingdom|Centre for Clinical Vaccinology and Tropical Medicine, Churchill Hospital, Old Road, Headington, Oxford, United Kingdom	https://ClinicalTrials.gov/show/NCT01095055	BSV	No	No
EBA-175 RII-NG Malaria Vaccine Administered Intramuscularly in Semi-immune Adults	Completed	No Results Available	Drug: Placebo|Biological: EBA-175 RII-NG Malaria Vaccine	60	2010-06-01	Noguchi Memorial Institute for Medical Research - Immunology, Legon, Greater Accra, Ghana	https://ClinicalTrials.gov/show/NCT01026246	BSV	No	No
Safety and Immunogenicity of Malaria Vaccines AdCh63 AMA1, MVA AMA1 and AMA1-C1/AlhydrogelÂ®+/- CPG 7909	Completed	No Results Available	Biological: AdCh63 AMA1 + MVA AMA1 + AMA1-C1/AlhydrogelÂ®+ CPG 7909|Biological: AdCh63 AMA1 + AMA1-C1/AlhydrogelÂ®+ CPG 7909|Biological: AdCh63 AMA1 + AMA1-C1/AlhydrogelÂ®|Biological: AdCh63 AMA1 AMA1-C1/AlhydrogelÂ®+ CPG 7909|Biological: AdCh63 AMA1 + MVA AMA1	35	2011-06-01	Centre for Clinical Vaccinology and Tropical Medicine, Churchill Hospital, Old Road, Headington, Oxford, United Kingdom	https://ClinicalTrials.gov/show/NCT01351948	BSV	No	No
Phase Ia Study of ChAd63/MVA PvDBP	Completed	No Results Available	Biological: ChAd63 PvDBP 5 x 10^9|Biological: ChAd63 PvDBP 5 x 10^10|Biological: MVA PvDBP 1 x 10^8|Biological: MVA PvDBP 2 x 10^8	24	2013-04-01	Centre for Clinical Vaccinology and Tropical Medicine, Oxford, Oxfordshire, United Kingdom	https://ClinicalTrials.gov/show/NCT01816113	BSV	No	Yes
Safety and Immunogenicity of Recombinant Pichia Pastoris AMA1-DiCo Candidate Malaria Vaccine With GLA-SE and Alhydrogel Â® as Adjuvant in Healthy Malaria Non-Exposed European and Malaria Exposed African Adults	Completed	No Results Available	Biological: Group A1 : 50Âµg AMA1-DiCo + Alhydrogel|Biological: Group A2 : 50 Âµg AMA1-DiCo+ GLA-SE|Biological: Group B2 : Placebo	66	2014-01-01	CNRFP, Ouagadougou, Burkina Faso|CIC BT 505 de vaccinologie Cochin Pasteur, HÃ´pital Cochin BÃ¢timent Lavoisier 27 rue du faubourg St Jacqu, Paris, France	https://ClinicalTrials.gov/show/NCT02014727	BSV	No	No
Safety And Immunogenicity Of Novel Candidate Blood-Stage Malaria Vaccine P27A : Phase Ia/Ib	Completed	No Results Available	Biological: CH-Alum50|Biological: CH-GLA2.5/50|Biological: TZ Ver|Biological: TZ Alum 50|Biological: TZ GLA 2.5/10|Biological: TZ GLA5/50|Biological: TZ GLA2.5/50	56	2014-03-01	CHUV CRC, Lausanne, Switzerland|Bagamoyo Clinical Trial Unit (BCTU), Bagamoyo, Tanzania	https://ClinicalTrials.gov/show/NCT01949909	BSV	No	No
A Phase I/IIa Study of the Safety, Immunogenicity and Efficacy of FMP2.1/AS01B, an Asexual Blood-Stage Vaccine for Plasmodium Falciparum Malaria	Completed	No Results Available	Biological: FMP2.1/AS01B	30	2014-03-01	NIHR Wellcome Trust Clinical Research Facility, University Hospital Southampton, Southampton, Hampshire, United Kingdom|Centre for Clinical Vaccinology and Tropical Medicine, University of Oxford, Oxford, Oxfordshire, United Kingdom|NIHR Wellcome Trust Clinical Research Facility (NIHR WTCRF), Hammersmith Hospital, London, United Kingdom	https://ClinicalTrials.gov/show/NCT02044198	BSV	No	No
A Phase Ia Clinical Trial to Assess the Safety and Immunogenicity of New Plasmodium Falciparum Malaria Vaccine Candidates ChAd63 RH5 Alone and With MVA RH5	Completed	No Results Available	Biological: ChAd63 RH5 low dose|Biological: ChAd63 RH5 full dose|Biological: MVA RH5 low dose|Biological: MVA RH5 full dose	26	2014-08-01	Centre for Clinical Vaccinology and Tropical Medicine, University of Oxford, Oxford, United Kingdom|Wellcome Trust CRF, Southampton General Hospital, University of Southampton, Southampton, United Kingdom	https://ClinicalTrials.gov/show/NCT02181088	BSV	No	No
Phase 1 Clinical Trial With Controlled Human Malaria Infection (CHMI) to Evaluate the Safety and Efficacy of the Plasmodium Falciparum Vaccine Candidate FMP012 Administered Intramuscularly With AS01B Adjuvant System in Healthy Malaria-NaÃ¯ve Adults	Completed	No Results Available	Biological: FMP012 with AS01B adjuvant system|Other: P falciparum Controlled Human Malaria Infection (CHMI)	39	2014-08-01	Clinical Trials Center, WRAIR, Silver Spring, Maryland, United States	https://ClinicalTrials.gov/show/NCT02174978	PEV	No	No
A Challenge Study to Assess the Safety, Immunogenicity and Efficacy of a Malaria Vaccine Candidate	Completed	No Results Available	Biological: RH5.1/ ASO1	75	2016-10-17	Guys and St Thomas' NIHR CRF, London, United Kingdom|Nihr Wtcrf, Southampton, United Kingdom	https://ClinicalTrials.gov/show/NCT02927145	BSV	No	No
Safety and Immunogenicity of ChAd63 RH5 and MVA RH5 in Adults, Young Children and Infants Living in Tanzania	Completed	No Results Available	Biological: ChAd63 RH5|Biological: MVA RH5|Biological: Rabies Vaccine	63	2018-04-12	Ifakara Health Institute Clinical Trial Facility, Bagamoyo, Tanzania	https://ClinicalTrials.gov/show/NCT03435874	BSV	No	No
Trial to Evaluate the Safety, Immunogenicity, and Efficacy of Malaria Infection in Malaria NaÃ¯ve Adults	Recruiting	No Results Available	Biological: D/ChAd63-CA|Biological: D/ChAd63-CAT|Other: Infectivity Control (IC) Group	52	2018-09-15	NMRC Clinical Trials Center, Bethesda, Maryland, United States|WRAIR, Silver Spring, Maryland, United States	https://ClinicalTrials.gov/show/NCT03341754	BSV	No	No
VAC071: A Study to Assess Efficacy of the ChAd63/MVA PvDBP Vaccines	Recruiting	No Results Available	Biological: ChAd63 PvDBP and MVA PvDBP	15	2019-07-18	Centre for Clinical Vaccinology & Tropical Medicine, Oxford, Oxfordshire, United Kingdom	https://ClinicalTrials.gov/show/NCT04009096	BSV	No	Yes
Safety, Immunogenicity and Efficacy of the Blood-stage Plasmodium Vivax Malaria Vaccine Candidate PvDBPII in Matrix M1	Not yet recruiting	No Results Available	Biological: PvDBPII/Matrix M1	17	2019-12-01	CCVTM, University of Oxford, Churchill Hospital, Oxford, United Kingdom	https://ClinicalTrials.gov/show/NCT04201431	BSV	No	Yes
Safety and Preliminary Efficacy of the Malaria Vaccine Candidates Falciparum Merozoite Protein-1 (FMP1) and SmithKlineBeecham (SKBB) Candidate Malaria Vaccine RTS,S	Completed	No Results Available	Biological: FMP1/AS02|Biological: RTS,S/AS02|Other: AS02 adjuvant alone|Other: Malaria challenge	72	2001-04-01	WRAIR Clinical Trials Center, Silver Spring, Maryland, United States	https://ClinicalTrials.gov/show/NCT01556945	PEV	Yes	No
Phase Ia Malaria Vaccine Trial of Two Virosome-Formulated Peptides	Terminated	No Results Available	Biological: Virosome-formulated synthetic peptides (malaria vaccine)	46	2003-11-01		https://ClinicalTrials.gov/show/NCT00400101	PEV	No	No
NMRC-M3V-Ad-PfCA Vaccine - Clinical Trial 1	Active, not recruiting	No Results Available	Biological: NMRC-M3V-Ad-PfCA|Biological: NMRC-MV-Ad-PfC, NMRC-MV-Ad-PfA	70	2006-10-12	Naval Medical Research Center (NMRC) Clinical Trials Center, Bethesda, Maryland, United States	https://ClinicalTrials.gov/show/NCT00392015	PEV	No	No
Clinical Trial for Malaria Vaccines to Test for Safety, Immune Response and Protection Against Malaria	Completed	No Results Available	Biological: DNA vaccine prime|Biological: adenovirus type 5 vaccine boost	82	2009-05-01	Clinical Trials Center, WRAIR, Silver Spring, Maryland, United States	https://ClinicalTrials.gov/show/NCT00870987	PEV	No	No
Study to Assess Efficacy of New Malaria Vaccine Candidates AdCh63 AMA1, MVA AMA1, AdCh63 MSP1, MVA MSP1, AdCh63 ME-TRAP & MVA ME-TRAP	Completed	No Results Available	Biological: AdCh63 MSP1, MVA MSP1, challenge|Biological: AdCh63 AMA1, MVA AMA1, challenge|Biological: AdCh63 AMA1, AdCh63 MSP1, MVA AMA1, MVA MSP1, challenge|Biological: AdCh63 MSP1, AdCh63 ME-TRAP, MVA MSP1, MVA ME-TRAP, challenge|Biological: Sporozoite challenge	52	2010-06-01	Hospital for Tropical Diseases Mortimer Market, London, United Kingdom|Centre for Clinical Vaccinology and Tropical Medicine, University of Oxford, Oxford, United Kingdom|Wellcome Trust Clinical Research Facility, University of Southampton, Southampton, United Kingdom	https://ClinicalTrials.gov/show/NCT01142765	PEV	No	No
Trial for Malaria Vaccine Candidate, PfPEBS (P. Falciparum Pre-Erythrocytic and Blood Stage)	Unknown status	No Results Available	Biological: Lyophilised PEBS synthetic protein (PfPEBS)|Other: Rehydragelâ„¢ HPA	36	2012-05-01	Centre Hospitalier Universitaire Vaudois (CHUV), Lausanne, Vaud, Switzerland	https://ClinicalTrials.gov/show/NCT01605786	PEV	No	No
Controlled Human Malaria Infection (CHMI) After Immunization With Cryopreserved Plasmodium Falciparum Sporozoites Under Chloroquine Prophylaxis	Completed	No Results Available	Biological: PfSPZ Challenge|Biological: Normal Saline (NS)	30	2012-09-01	Radboud University Nijmegen Medical Centre, Nijmegen, Netherlands	https://ClinicalTrials.gov/show/NCT01728701	PEV (WSV)	No	No
Immunization With Different Doses of Plasmodium Falciparum Sporozoites Under Chloroquine Prophylaxis	Completed	No Results Available	Drug: Chloroquine prophylaxis|Biological: Immunization|Biological: Plasmodium falciparum challenge|Drug: Malarone treatment	30	2011-04-01	Leiden University Medical Centre, Leiden, Netherlands	https://ClinicalTrials.gov/show/NCT01218893	PEV (WSV)	No	No
Experimental Human Malaria Infection After Immunization With Plasmodium Falciparum Sporozoites Under Chloroquine Prophylaxis	Completed	No Results Available	Drug: Chloroquine prophylaxis|Biological: Immunization|Biological: Plasmodium falciparum Bloodstage challenge|Biological: Plasmodium falciparum mosquito challenge|Drug: Malarone treatment	25	2011-04-01	Radboud University Nijmegen Medical Centre, Nijmegen, Netherlands	https://ClinicalTrials.gov/show/NCT01236612	PEV (WSV)	No	No
Immunization With Plasmodium Falciparum Sporozoites Under Chloroquine Versus Mefloquine Prophylaxis	Completed	No Results Available	Drug: Chloroquine prophylaxis|Drug: Mefloquine prophylaxis|Biological: Immunization|Biological: Controlled Human Malaria Infection|Drug: Malarone	20	2012-01-01	Leiden University Medical Centre, Leiden, Netherlands	https://ClinicalTrials.gov/show/NCT01422954	PEV (WSV)	No	No
Safety and Protective Efficacy of Intravenous Immunization With Cryopreserved Plasmodium Falciparum Sporozoites Under Chemoprophylaxis	Completed	No Results Available	Biological: PfSPZ Challenge|Biological: 0.9% Sodium Chloride (Placebo)	67	2014-04-01	Institute of Tropical Medicine, University of Tuebingen, Wilhelmstr. 27, TÃ¼bingen, Germany	https://ClinicalTrials.gov/show/NCT02115516	PEV (WSV)	No	No
Target Antigens Induced by Plasmodium Falciparum Sporozoite Immunization Under Chemoprophylaxis	Completed	No Results Available	Biological: CPS-immunization|Biological: Controlled Human Malaria Infection|Drug: chloroquine|Drug: atovaquone/proguanil	15	2014-06-01	Radboud university medical center, Nijmegen, Gelderland, Netherlands	https://ClinicalTrials.gov/show/NCT02080026	PEV (WSV)	No	No
Chemoprophylaxis and Plasmodium Falciparum NF54 Sporozoite Immunization Challenged by Heterologous Infection	Completed	No Results Available	Biological: CPS-immunization|Biological: malaria challenge infection, P. falciparum NF135.C10|Biological: malaria challenge infection, P. falciparum NF166.C8|Biological: malaria challenge infection, P. falciparum NF54|Drug: atovaquone/proguanil	40	2014-10-01	Radboud university medical center, Nijmegen, Gelderland, Netherlands	https://ClinicalTrials.gov/show/NCT02098590	PEV (WSV)	No	No
PfSPZ Challenge in Healthy Malaria-NaÃ¯ve Adults in the United States	Completed	No Results Available	Drug: Chloroquine|Biological: PfSPZ (NF54) Challenge|Other: Placebo	28	2016-09-12	Kaiser Permanente Washington Health Research Institute - Vaccines and Infectious Diseases, Seattle, Washington, United States	https://ClinicalTrials.gov/show/NCT02773979	PEV (WSV)	No	No
Safety and Efficacy of Sanaria's PfSPZ-CVac in Malian Adults	Completed	No Results Available	Drug: Artesunate|Drug: Chloroquine|Biological: PfSPZ (NF54) Challenge|Other: Placebo	62	2017-04-06	University of Bamako - Epidemiology of Parasitic Diseases - Malaria Research and Training Center, Sikasso, Mali	https://ClinicalTrials.gov/show/NCT02996695	PEV (WSV)	No	No
Safety and Efficacy of NF135 CPS Immunization	Recruiting	No Results Available	Biological: CPS-immunization|Biological: malaria challenge infection, P. falciparum NF135.C10|Biological: malaria challenge infection, P. falciparum NF54|Biological: malaria challenge infection, P. falciparum NF166.C8|Drug: Atovaquone / Proguanil Oral Tablet [Malarone]	58	2019-04-01	Radboud university medical centre, Nijmegen, Gelderland, Netherlands	https://ClinicalTrials.gov/show/NCT03813108	PEV (WSV)	No	No
Sanaria PfSPZ Challenge With Pyrimethamine or Chloroquine Chemoprophylaxis Vaccination (PfSPZ-CVac Approach): A Randomized Double Blind Placebo Controlled Phase I/II Trial to Determine Safety and Protective Efficacy Against Natural Plasmodium Falcipa...	Recruiting	No Results Available	Drug: Chloroquine Phosphate|Biological: PfSPZ Challenge|Drug: Pyrimethamine	800	2020-01-02	Malaria Vaccine Center STTB/MRTC, Bamako, Mali	https://ClinicalTrials.gov/show/NCT03952650	PEV (WSV)	No	No
ICC-1132 - Candidate Vaccine Against P Falciparum Malaria	Completed	No Results Available	Biological: Malaria ICC-1132|Biological: Alhydrogel	75	2002-07-01	University of Maryland Baltimore, Baltimore, Maryland, United States	https://ClinicalTrials.gov/show/NCT00587249	PEV	No	No
Phase 1 Trial of a Malaria Vaccine in Young Kenyan Children	Completed	Has Results	Biological: FMP1/AS02A Malaria vaccine|Biological: Imovax Rabies vaccine	135	2003-06-01	Walter Reed Project Kombewa Clinic, Kombewa, Nyanza Province, Kenya	https://ClinicalTrials.gov/show/NCT00317473	PEV	No	No
Safety Study of Candidate Malaria Vaccine FMP1/AS02A in Healthy Adults in Bandiagara, Mali	Completed	Has Results	Biological: FMP1/AS02A|Biological: Imovax Rabies Vaccine	40	2003-07-01	Bandiagara Malaria Project, Bandiagara, Mali	https://ClinicalTrials.gov/show/NCT00308061	PEV	No	No
A Study to Evaluate the Safety, Immunogenicity and Efficacy of GlaxoSmithKline (GSK) Biologicals' Candidate Malaria Vaccine RTS,S/AS02A, When Administered to Children Aged 1 to 4 Years Living in a Malaria-endemic Region of Mozambique.	Completed	No Results Available	Biological: RTS,S/AS02A	2022	2003-07-01	GSK Investigational Site, Maputo, Mozambique	https://ClinicalTrials.gov/show/NCT00197041	PEV	Yes	No
Safety and Efficacy Study of RTS,S AS02A/AS01B Vaccine to Prevent Malaria	Completed	No Results Available	Biological: RTS,S with AS02A/AS01B adjuvant	104	2003-12-01	Walter Reed Army Institute of Research, Silver Spring, Maryland, United States	https://ClinicalTrials.gov/show/NCT00075049	PEV	Yes	No
Malaria Candidate Vaccines FP9 Circumsporozoite (CS) and MVA CS in Adult Gambian Men	Completed	No Results Available	Biological: FP9 CS|Biological: MVA CS	32	2004-01-01	Medical Research Council Laboratories, Banjul, Gambia	https://ClinicalTrials.gov/show/NCT00121771	PEV	No	No
Trial to Assess the Efficacy of Malaria Vaccine PfCS 102	Completed	No Results Available	Biological: PfCS102|Biological: Montanide ISA 720	16	2004-03-01	Department of Ambulatory Care and Community Medicine; University Hospital, Lausanne, Switzerland	https://ClinicalTrials.gov/show/NCT01031524	PEV	No	No
A Study to Evaluate the Safety and Immunogenicity of GSK Biologicals' Candidate Vaccines RTS,S/AS02D (0.5 mL Dose) and RTS,S/AS02A (0.25 mL Dose) Administered IM According to a 0, 1, 2 Month Vaccination Schedule in Children Aged 3 to 5 Years Living in a Malaria-endemic Region of Mozambique.	Completed	No Results Available	Biological: RTS,S/AS02D and RTS,S/AS02A	200	2004-03-15	GSK Investigational Site, Maputo, Mozambique	https://ClinicalTrials.gov/show/NCT00197067	PEV	Yes	No
Malaria Infection Diagnosed by Polymerase Chain Reaction (PCR) as a Means of Evaluating Pre-erythrocytic Candidate Malaria Vaccines	Completed	No Results Available	Biological: FP9 ME-TRAP|Biological: MVA ME-TRAP	120	2004-06-01	Medical Research Council Laboratories, Banjul, Gambia	https://ClinicalTrials.gov/show/NCT00121823	PEV	No	No
Improving the Efficacy of Experimental Malaria Vaccine AMA1-C1/AlhydrogelÂ® (Registered Trademark)	Completed	No Results Available	Drug: AMA1-C1/Alhydrogel + CpG 7909	0	2005-03-08	National Institute of Allergy and Infectious Diseases (NIAID), 9000 Rockville Pi, Bethesda, Maryland, United States|University of Rochester, Rochester, New York, United States	https://ClinicalTrials.gov/show/NCT00340574	PEV	No	No
Long-Term Follow-up of Children for a 2-Year Period to Confirm the Safety and Immunogenicity of GSK 257049 Vaccine	Completed	Has Results	Biological: GSK Biologicals' candidate Plasmodium falciparum malaria vaccine 257049|Biological: Engerixâ„¢-B|Biological: HiberixÂ®|Biological: Prevnarâ„¢|Drug: sulfadoxine-pyrimethamine|Drug: amodiaquine	1737	2005-04-01	GSK Investigational Site, Maputo, Mozambique	https://ClinicalTrials.gov/show/NCT00323622	PEV	Yes	No
Safety and Immunogenicity Study of Plasmodium Vivax CS Derived Synthetic Peptides Formulated in Two Adjuvants	Completed	No Results Available	Drug: Peptides (N,R&C) formulated in Montanide ISA 720|Drug: Peptides (N,R&C) formulated in Montanide ISA 51|Other: Placebo	40	2005-07-01	Malaria Vaccine and Drug Testing Center, Cali, Valle, Colombia|Malaria Vaccine of Develepmente Center, Cali, Valle, Colombia	https://ClinicalTrials.gov/show/NCT01081847	PEV	No	Yes
A Study to Evaluate Safety, Immunogenicity and Proof-of-concept of RTS,S/AS02A, and RTS,S/AS01B, Two Candidate Malaria Vaccines in Malaria-experienced Adults Living in Western Kenya.	Completed	No Results Available	Biological: RTS,S/AS02A and RTS,S/AS01B	255	2005-07-01	U.S. Army Research Unit-Kenya, Kisumu, Kenya	https://ClinicalTrials.gov/show/NCT00197054	PEV	Yes	No
Efficacy of Combined PEV3A Virosomal Vaccine and FP9-MVA ME-TRAP Prime Boost Regimen	Completed	No Results Available	Biological: PEV3A|Biological: FP9 ME-TRAP|Biological: MVA ME-TRAP	30	2005-08-01	Centre for Clinical Vaccinology and Tropical Medicine, Oxford, Oxfordshire, United Kingdom	https://ClinicalTrials.gov/show/NCT00408668	PEV	No	No
Examine Safety and Immune Responses of GSK 257049 Vaccine When Administered to Infants Living in a Malaria-endemic Region	Completed	Has Results	Biological: RTS,S/AS02D|Biological: TETRActHibâ„¢|Biological: Engerix-BÂ®	214	2005-08-23	GSK Investigational Site, Maputo, Mozambique	https://ClinicalTrials.gov/show/NCT00197028	PEV	Yes	No
Safety and Immunogenicity Study of the Malaria Vaccines FP9 PP and MVA PP	Completed	No Results Available	Biological: FP9-PP (FP9 polyprotein)|Biological: MVA-PP (Modified Virus Ankara polyprotein)	35	2006-04-01	Centre for Clinical Vaccinology & Tropical Medicine, University of Oxford, Oxford, United Kingdom	https://ClinicalTrials.gov/show/NCT00374998	PEV	No	No
Double-blind Study of Safety and Immunogenicity of Two Candidate Malaria Vaccines in Gabonese Children	Completed	No Results Available	Biological: GSK Biologicals' candidate Plasmodium falciparum malaria vaccine 257049	180	2006-04-07	GSK Investigational Site, LambarÃ©nÃ©, Gabon	https://ClinicalTrials.gov/show/NCT00307021	PEV	Yes	No
Partially-blind (Observer-blind) Study of Safety and Immunogenicity of Two Malaria Vaccines in Ghanaian Children	Completed	Has Results	Biological: GSK Biologicals' candidate Plasmodium falciparum malaria vaccine 257049|Biological: Rabipur	540	2006-08-30	GSK Investigational Site, Kintampo, Ghana|GSK Investigational Site, Kumasi, Ghana	https://ClinicalTrials.gov/show/NCT00360230	PEV	Yes	No
Sporozoite Challenge of Polyprotein Vaccinees	Completed	No Results Available	Biological: FP9-PP (FP9 polyprotein)|Biological: MVA-PP (Modified Virus Ankara polyprotein)	26	2006-09-01	Imperial College, University of London, London, United Kingdom|Centre for Clinical Vaccinology & Tropical Medicine, University of Oxford, Oxford, United Kingdom	https://ClinicalTrials.gov/show/NCT00375128	PEV	No	No
Study of Safety, Immunogenicity and Efficacy of a Candidate Malaria Vaccine in Tanzanian Infants	Completed	Has Results	Biological: RTS,S/AS02D|Biological: Engerix-BÂ®|Biological: TETRActHibâ„¢	340	2006-09-27	GSK Investigational Site, Dar-es-Salaam, Tanzania	https://ClinicalTrials.gov/show/NCT00289185	PEV	Yes	No
Adenovirus Vaccine for Malaria	Completed	No Results Available	Drug: Placebo|Biological: Ad35.CS.01 Circumsporozoite Malaria Vaccine	75	2007-01-01	Stanford University School of Medicine, Stanford, California, United States|Vanderbilt University - Pediatric - Vanderbilt Vaccine Research Center, Nashville, Tennessee, United States	https://ClinicalTrials.gov/show/NCT00371189	PEV	No	No
Efficacy of RTS,S/AS01 Vaccine Against Episodes of Malaria Due to P. Falciparum Infection in Children.	Completed	Has Results	Biological: GSK malaria vaccine 257049 Vaccine|Biological: Sanofi-Pasteur's Human Diploid Cell Rabies Vaccine	894	2007-01-03	GSK Investigational Site, Kilifi, Kenya|GSK Investigational Site, Amani, Tanga, Tanzania	https://ClinicalTrials.gov/show/NCT00380393	PEV	Yes	No
Characterisation of the Immune Responses of 2 Experimental Malaria Vaccines	Completed	No Results Available	Biological: GSK Malaria vaccine 257049	36	2007-03-26	GSK Investigational Site, Gent, Belgium	https://ClinicalTrials.gov/show/NCT00443131	PEV	Yes	No
Safety and Immunogenicity Study of GSK Biologicals' Malaria Vaccine 257049, When Incorporated Into an EPI Regimen	Completed	Has Results	Biological: GSK 257049|Biological: Tritanrixâ„¢ HepB/Hib|Biological: Rouvaxâ„¢|Biological: Stamarilâ„¢|Biological: Polio Sabinâ„¢	511	2007-04-30	GSK Investigational Site, LambarÃ©nÃ©, Gabon|GSK Investigational Site, Kintampo, Ghana|GSK Investigational Site, Dar-es-Salaam, Tanzania	https://ClinicalTrials.gov/show/NCT00436007	PEV	Yes	No
Phase II AMA-1 Malaria Vaccine FMP2.1/AS02A Trial in Mali	Completed	Has Results	Biological: FMP2.1/AS02A|Biological: Rabies Vaccine	400	2007-05-01	University of Bamako, Malaria Research and Training Center, Bamako, Mali	https://ClinicalTrials.gov/show/NCT00460525	PEV	No	No
A Study of AdCh63 MEâˆ’TRAP Alone and With MVA MEâˆ’TRAP	Completed	No Results Available	Biological: AdCh63 ME-TRAP|Biological: AdCh63 ME-TRAP; MVA ME-TRAP	54	2007-07-01	Lister Ward, Department of Infection and Tropical Medicine, Northwick Park Hospital, Harrow, Middlesex, United Kingdom|Oxford Vaccine Group, Centre for Clinical Vaccinology and Tropical Medicine (CCVTM), Churchill Hospital, Oxford, Oxfordshire, United Kingdom	https://ClinicalTrials.gov/show/NCT00890019	PEV	No	No
Safety and Efficacy Study of Plasmodium Falciparum LSA-3 Malaria Vaccine	Completed	No Results Available	Biological: arm I: PfLSA-3-rec with aluminium hydroxide as adjuvant|Biological: arm 2: PfLSA-3-rec with Montanide Isa 720 as adjuvant	36	2007-10-01	Radboud University Nijmegen Medical Centre, Nijmegen, Netherlands	https://ClinicalTrials.gov/show/NCT00509158	PEV	No	No
Phase Ib Trial of Two Virosome Formulated Malaria Vaccine Components (PEV 301, PEV 302) in Tanzania	Completed	No Results Available	Biological: PEV 301& 302 in virosomes|Biological: Inflexal V (active comparator)	50	2008-01-01	Bagamoyo Research and Training Unit, Bagamoyo, Tanzania	https://ClinicalTrials.gov/show/NCT00513669	PEV	No	No
An Extended Follow up of a RTS,S/AS01E Malaria Vaccine Trial	Unknown status	No Results Available	Biological: RTS,S/AS01E	450	2009-02-01	Kemri Wellcome Trust Research Programme, Kilifi, Coast Province, Kenya	https://ClinicalTrials.gov/show/NCT00872963	PEV	Yes	No
A Study to Assess the Effectiveness of a New Malaria Vaccine Candidate by Infecting Vaccinated Volunteers With Malaria Parasites	Completed	No Results Available	Biological: AdCh63 ME-TRAP|Biological: MVA ME-TRAP|Other: Sporozoite challenge|Biological: Mixture of AdCh63 ME-TRAP and MVA ME-TRAP intramuscularly	55	2009-03-01	Centre for Clinical Vaccinology and Tropical Medicine, University of Oxford, Oxford, Headington, United Kingdom	https://ClinicalTrials.gov/show/NCT00890760	PEV	No	No
Efficacy of GSK Biologicals' Candidate Malaria Vaccine 257049 Against Malaria Disease in Infants and Children in Africa	Completed	Has Results	Biological: Malaria Vaccine 257049|Biological: Meningococcal C Conjugate Vaccine|Biological: Cell-culture rabies vaccine|Biological: TritanrixHepB/Hib|Biological: Polio Sabin Oral Polio Vaccine (GSK)	15459	2009-03-27	GSK Investigational Site, Ouagadougou, Burkina Faso|GSK Investigational Site, LambarÃ©nÃ©, Gabon|GSK Investigational Site, Kintampo, Ghana|GSK Investigational Site, Kumasi, Ghana|GSK Investigational Site, Kilifi, Kenya|GSK Investigational Site, Kisumu, Kenya|GSK Investigational Site, Lilongwe, Malawi|GSK Investigational Site, Maputo, Mozambique|GSK Investigational Site, Dar-es-Salaam, Tanzania|GS…	https://ClinicalTrials.gov/show/NCT00866619	PEV	Yes	No
Phase 1/2a Trial of Pf GAP p52-/p36- Sporozoite Malaria Vaccine	Terminated	Has Results	Biological: p52-/p36- GAP Vaccine|Biological: p52-p36- GAP Vaccine	6	2010-03-01	Walter Reed Army Institute of Research, Silver Spring, Maryland, United States	https://ClinicalTrials.gov/show/NCT01024686	PEV (WSV, GAP)	No	No
Adenovirus Type 35 Based Circumsporozoite Malaria Vaccine in Burkina Faso	Completed	No Results Available	Biological: Ad35.CS.01 Circumsporozoite Malaria Vaccine|Drug: Placebo	48	2010-04-01	Centre National de Recherche et de Formation sur le Paludisme - Research and Training, West Africa, Burkina Faso	https://ClinicalTrials.gov/show/NCT01018459	PEV	No	No
AdCh63 ME-TRAP and MVA ME-TRAP Malaria Vaccines Evaluation in Healthy Adults and Children in a Malaria Endemic Area	Completed	No Results Available	Biological: AdCh63 ME-TRAP, MVA ME-TRAP|Biological: HDCRV	52	2010-06-01	Dr Kalifa Bojang, Banjul, Gambia	https://ClinicalTrials.gov/show/NCT01373879	PEV	No	No
Safety and Immunogenicity of AdCh63 ME-TRAP and MVA ME-TRAP Vaccines in Malaria Endemic Areas	Completed	No Results Available	Biological: AdCh63 ME-TRAP followed by MVA ME-TRAP	30	2010-06-01	KEMRI/Wellcome Trust Programme, Centre for Geographic Medicine Research - Coast, Kilifi, Kenya	https://ClinicalTrials.gov/show/NCT01379430	PEV	No	No
Study of VMP001 and AS01B (Adjuvant Formulation) in Healthy Malaria-NaÃ¯ve Adults	Completed	Has Results	Biological: VMP001|Other: P. vivax sporozoite challenge	41	2010-07-01	Clinical Trials Center, Walter Reed Army Institute of Reserach, Silver Spring, Maryland, United States	https://ClinicalTrials.gov/show/NCT01157897	PEV	No	Yes
Safety and Immunogenicity of GSK Biologicals' Investigational Malaria Vaccine in HIV Infected Infants and Children	Completed	Has Results	Biological: GSK Biological's Investigational Malaria Vaccine 257049|Biological: Human Diploid Cell Vaccine (HDCV) or Purified Vero Cell Rabies Vaccine (PVRV, Verorab) (Aventis Pasteur);|Biological: Purified Chick Embryo Cell Culture (PCEC) Rabies Vaccine (Rabipur or equivalent) (Novartis).	200	2010-07-30	GSK Investigational Site, Kisian, Kenya|GSK Investigational Site, Kisumu, Kenya	https://ClinicalTrials.gov/show/NCT01148459	PEV	Yes	No
EP1300 Polyepitope DNA Vaccine Against Plasmodium Falciparum Malaria	Completed	No Results Available	Drug: Placebo|Biological: EP-1300	39	2010-08-01	Emory Children's Center - Pediatric Infectious Diseases, Atlanta, Georgia, United States	https://ClinicalTrials.gov/show/NCT01169077	PEV	No	No
Safety and Immunogenicity of GSK Biologicals' Malaria Vaccine 257049 When Administered on 7 Schedules to African Infants	Completed	Has Results	Biological: GSK Biological's Investigational Malaria Vaccine 257049|Biological: Engerix-B|Biological: Tritanrix HepB Hib|Biological: BCG|Biological: OPV|Biological: Rouvax	480	2011-01-13	GSK Investigational Site, Bangwe, Blantyre, Malawi	https://ClinicalTrials.gov/show/NCT01231503	PEV	Yes	No
Proof-of-Concept Study of MSP3-LSP Vaccine to Protect Against Malaria in Africa	Completed	No Results Available	Biological: MSP3-LSP/AlOH|Biological: Verorab Vaccine|Other: 0.9% NaCl/Normal Saline	800	2011-05-01	Malaria Research and Training Center Department of Epidemiology of Parasitic Diseases Faculty of Medicine, Pharmacy and Dentistry University of Bamako BP 1805, Point G Bamako, Mali, West Africa Tel/Fax 223-2022-8109, Bamako, Mali	https://ClinicalTrials.gov/show/NCT01341704	PEV	No	No
Consistency of Immunogenicity and Non Inferiority of GSK Biologicals' Candidate Malaria Vaccine Lots in Children	Completed	Has Results	Biological: GSK Biologicals' candidate Plasmodium falciparum malaria vaccine (257049)	327	2011-05-16	GSK Investigational Site, Enugu, Nigeria|GSK Investigational Site, Jos, Nigeria	https://ClinicalTrials.gov/show/NCT01323972	PEV	Yes	No
A Study to Assess the Immunogenicity, Tolerability and Safety of a Malaria Vaccine and Also Its Protective Efficacy in a Malaria Challenge Model	Completed	No Results Available	Biological: Ad35.CS.01/Ad26.CS.01 low dose (1 x 10^10 vp)|Biological: Ad 35.CS.01/Ad 26.CS.01 high dose (5 x 10^10 vp)|Biological: Placebo	36	2011-06-01	Malaria Clinical Trials Center at Seattle Biomedical Research Institute, Seattle, Washington, United States	https://ClinicalTrials.gov/show/NCT01397227	PEV	No	No
Safety and Immunogenicity of Novel Vaccination Schedules With Malaria Vaccines AdCh63 ME-TRAP and MVA ME-TRAP	Completed	No Results Available	Biological: Vaccination Schedule One|Biological: Vaccination Schedule Two|Biological: Vaccination Schedule Three|Biological: Vaccination Schedule Four|Biological: Vaccination Schedule Five|Biological: Vaccination Schedule Six|Biological: Vaccination Schedule Seven	39	2011-07-01	Centre for Clinical Vaccinology and Tropical Medicine, University of Oxford, Oxford, United Kingdom	https://ClinicalTrials.gov/show/NCT01364883	PEV	No	No
Safety, Immunogenicity and Efficacy Against of a Combined Malaria Vaccine in Healthy Malaria-naÃ¯ve Adults	Completed	Has Results	Biological: Crucell's replication deficient adenovirus type 35 circumsporozoite malaria vaccine (Ad35.CS.01)|Biological: GSK Biologicals' malaria vaccine 257049 (2 doses)|Biological: GSK Biologicals' malaria vaccine 257049 (3 doses)|Other: Sporozoite challenge	67	2011-08-10	GSK Investigational Site, Silver Spring, Maryland, United States	https://ClinicalTrials.gov/show/NCT01366534	PEV	Yes	No
AdCh63 ME-TRAP and MVA ME-TRAP Malaria Vaccines Evaluation in Healthy Children in a Malaria Endemic Area	Completed	No Results Available	Biological: AdCh63 ME-TRAP, MVA ME-TRAP|Biological: AdCH63 ME-TRAP, MVA ME-TRAP	72	2011-10-01	Medical Research Council Laboratories, Banjul, Gambia	https://ClinicalTrials.gov/show/NCT01450293	PEV	No	No
Study to Evaluate Immunogenicity of the Hepatitis B Antigen of the GSK Biologicals' Candidate Malaria Vaccine (257049)	Completed	Has Results	Biological: GlaxoSmithKline (GSK) Biologicals' candidate Plasmodium falciparum malaria vaccine 257049|Biological: Engerix-Bâ„¢ vaccine|Biological: Infanrix/Hibâ„¢ vaccine|Biological: Polio Sabinâ„¢ vaccine|Biological: Rotarixâ„¢ vaccine|Biological: Synflorixâ„¢ vaccine|Biological: Measles vaccine|Biological: Yellow fever vaccine	705	2011-11-17	GSK Investigational Site, Ouagadougou 01, Burkina Faso|GSK Investigational Site, Kumasi, Ghana	https://ClinicalTrials.gov/show/NCT01345240	PEV	Yes	No
Safety and Immunogenicity of New Malaria Vaccine Candidate ChAd63 CS Administered Alone and With MVA CS	Completed	No Results Available	Biological: ChAd63 CS|Biological: ChAd63 CS, MVA CS|Biological: ChAd63, MVA CS	24	2011-12-01	Clinical Research Centre Royal College of Surgeons in Ireland (RCSI), Beaumont Hospital, Dublin, Ireland	https://ClinicalTrials.gov/show/NCT01450280	PEV	No	No
Trial of a Falciparum Malaria Protein (FMP012), E. Coli-expressed PfCelTOS, in Healthy Malaria-Naive Adults	Completed	No Results Available	Biological: Group 1: 10 ug FMP012 with 2 ug GLA-SE|Biological: Group 2: 10 ug FMP012 with 5 ug GLA-SE|Biological: 50 ug FMP012 with 5 ug GLA-SE or 2 ug GLA-SE	30	2012-02-01	Clinical Trials Center, WRAIR, Silver Spring, Maryland, United States	https://ClinicalTrials.gov/show/NCT01540474	PEV	No	No
Efficacy of Malaria Vaccines in Kenyan Adults	Completed	No Results Available	Biological: ChAd63 ME-TRAP / MVA ME-TRAP prime-boost immunisation|Biological: Rabies vaccine	120	2012-03-01	KEMRI/Wellcome Trust Programme, Centre for Geographic Medicine Research - Coast, Kilifi, Kenya	https://ClinicalTrials.gov/show/NCT01666925	PEV	No	No
A Challenge Study to Assess the Protective Efficacy of Two Malaria Vaccine Candidates	Completed	No Results Available	Biological: ChAd63-MVA CS|Biological: ChAd63-MVA ME-TRAP|Other: Controlled Human Malaria Infection Administered by Mosquito Bite	30	2012-04-01	Centre for Clinical Vaccinology and Tropical Medicine, Oxford, Oxfordshire, United Kingdom|Infection and Immunity Section, Imperial College of Science, Technology and Medicine, London, United Kingdom|Wellcome Trust CRF, Southampton General Hospital, Southampton, United Kingdom	https://ClinicalTrials.gov/show/NCT01623557	PEV	No	No
Adjuvanting Viral Vectored Malaria Vaccines With Matrix M	Completed	No Results Available	Biological: Control Regimen|Biological: Low Dose Matrix M Regimen|Biological: Standard Dose Matrix M Regimen	23	2012-08-01	Centre for Clinical Vaccinology and Tropical Medicine, Oxford, Oxfordshire, United Kingdom	https://ClinicalTrials.gov/show/NCT01669512	PEV	No	No
Efficacy of Candidate Malaria Vaccines in Senegalese Adults	Completed	No Results Available	Biological: ChAd63 ME-TRAP and MVA ME-TRAP|Biological: Rabies vaccine	120	2012-08-01	University Cheikh Anta Diop (UCAD), Dakar, Senegal	https://ClinicalTrials.gov/show/NCT01658696	PEV	No	No
A Phase 1/2b Study of an Investigational Malaria Vaccination Strategy in 5-17 Month Old Infants and Children in Burkina Faso	Completed	No Results Available	Biological: ChAd63 ME-TRAP and MVA ME-TRAP|Biological: Rabies vaccine	730	2012-11-01	Centre for Clinical Vaccinology and 1. Centre National de Recherche et de Formation sur le Paludisme (CNRFP)/ UnitÃ© de Recherche Clinique de Banfora (URC-B), Ouagadougou, Burkina Faso	https://ClinicalTrials.gov/show/NCT01635647	PEV	No	No
A Phase I/IIa Sporozoite Challenge Study to Assess the Efficacy of Candidate Combination Malaria Vaccine Approaches Using the ChAd63 and MVA Vectors Encoding the Antigens ME-TRAP, CS and AMA1	Completed	No Results Available	Biological: ChAd63 CS/ME-TRAP|Biological: MVA CS/ME-TRAP|Biological: ChAd63 CS/ME-TRAP/AMA1|Biological: MVA CS/ME-TRAP/AMA1|Other: Controlled Human Malaria Infection Administered by Mosquito Bite	48	2013-01-01	Wellcome Trust CRF, Southampton General Hospital, Southampton, Hampshire, United Kingdom|Centre for Clinical Vaccinology and Tropical Medicine, Oxford, Oxfordshire, United Kingdom|Infection and Immunity Section, Imperial College of Science, Technology and Medicine, London, United Kingdom	https://ClinicalTrials.gov/show/NCT01739036	PEV	No	No
Efficacy, Safety and Immunogenicity Study of GlaxoSmithKline(GSK) Biologicals' Candidate Malaria Vaccine 257049 in the Sporozoite Challenge Model in Healthy Malaria-naÃ¯ve Adults	Completed	Has Results	Biological: GSK257049 Dosage 1|Biological: GSK257049 Dosage 2|Procedure: Sporozoite-infected mosquitoes challenge	64	2013-05-20	GSK Investigational Site, Silver Spring, Maryland, United States	https://ClinicalTrials.gov/show/NCT01857869	PEV	Yes	No
A Safety and Efficacy Study of ChAd63/MVA METRAP + RTS,S	Completed	No Results Available	Biological: RTS,S/AS01B|Biological: ChAd63 ME-TRAP|Biological: MVA ME-TRAP	48	2013-09-01	Wellcome Trust CRF, Southampton General Hospital, University of Southampton, Southampton, Hampshire, United Kingdom|Centre for Clinical Vaccinology and Tropical Medicine, University of Oxford, Oxford, Oxfordshire, United Kingdom|Infection and Immunity Section, Sir Alexander Fleming Building, Imperial College of Science, Technology and Medicine, London, United Kingdom|Hammersmith Hospital, Imperia…	https://ClinicalTrials.gov/show/NCT01883609	PEV	Yes	No
Immunization Via Mosquito Bite With Radiation-attenuated Sporozoites	Completed	No Results Available	Biological: PfRAS|Biological: Placebo|Other: Challenge	54	2014-01-24	Naval Medical Research Center Clinical Trials Center (CTC), Bethesda, Maryland, United States	https://ClinicalTrials.gov/show/NCT01994525	PEV (WSV)	No	No
A Phase I Study to Assess the Safety and Immunogenicity of ChAd63 ME-TRAP - MVA ME-TRAP Heterologous Prime-boost Vaccination Co-administered With EPI Vaccines in Gambian Infants	Completed	No Results Available	Biological: ChAd63 ME-TRAP / MVA ME-TRAP	65	2014-02-01	Medical Research Council Unit, Fajara, Banjul, Gambia	https://ClinicalTrials.gov/show/NCT02083887	PEV	No	No
Evaluation of the Protective Efficacy of a Vaccine Derived From the Synthetic CS Protein of Plasmodium Vivax	Completed	No Results Available	Biological: Vaccine PvCS N+C+R|Biological: Vaccine PvCS N+C|Biological: SSN Montanide ISA-51	32	2014-08-01	Malaria Vaccine and Drug Development Center, Cali, Valle Del Cauca, Colombia	https://ClinicalTrials.gov/show/NCT02083068	PEV	No	Yes
An Extension to Study MALARIA-055 PRI (NCT00866619) to Evaluate the Long-term Efficacy, Safety and Immunogenicity of GSK Biologicals' Candidate Malaria Vaccine in Infants and Children in Africa	Completed	Has Results	Procedure: Blood sampling|Biological: Malaria Vaccine 257049 (MALARIA-055 PRI)|Biological: Meningococcal C Conjugate Vaccine (MALARIA-055 PRI)|Biological: Cell-culture rabies vaccine (MALARIA-055 PRI)|Biological: TritanrixHepB/Hib (MALARIA-055 PRI)|Biological: Polio Sabin Oral Polio Vaccine (GSK) (MALARIA-055 PRI)	3084	2014-09-18	GSK Investigational Site, Ouagadougou, Burkina Faso|GSK Investigational Site, Kisumu, Kenya|GSK Investigational Site, Tanga, Tanzania	https://ClinicalTrials.gov/show/NCT02207816	PEV	Yes	No
A Safety and Efficacy Study of Concomitant Administration of ChAd63/MVA ME-TRAP + RTS,S	Completed	No Results Available	Biological: RTS,S/AS01B (50mcg of RTS,S and standard adult dose of AS01)|Biological: RTS,S/AS01B (10mcg of RTS,S and one fifth of the standard dose of AS01)|Biological: ChAd63 ME-TRAP (5 x 10^10 vp)|Biological: MVA ME-TRAP (2 x 10^8 pfu)	48	2015-01-01	NIHR WTCRF, University Hospital Southampton NHS Foundation Trust, Southampton, Hampshire, United Kingdom|Centre for Clinical Vaccinology and Tropical Medicine, University of Oxford, Oxford, Oxfordshire, United Kingdom|Surrey Clinical Research Centre, University of Surrey, Guildford, Surrey, United Kingdom|NIHR/Wellcome Trust Imperial CRF, Hammersmith Hospital, Imperial College NHS Trust, London, …	https://ClinicalTrials.gov/show/NCT02252640	PEV	No	No
A Study to Assess the Safety and Immunogenicity of the Malaria Vaccine, R21, Administered With and Without Matrix-M1	Completed	Has Results	Biological: R21|Biological: Matrix-M1	31	2015-10-15	Centre for Clinical Vaccinology and Tropical Medicine, Churchill Hospital, Oxford, Oxfordshire, United Kingdom|NIHR Wellcome Trust Clinical Research Facility, Hammersmith Hospital, London, United Kingdom	https://ClinicalTrials.gov/show/NCT02572388	PEV	No	No
A Study to Assess the Safety and Immunogenicity of a Malaria Vaccine Candidate, R21, Administered With AS01B	Completed	No Results Available	Biological: R21 with ASO1B	20	2015-12-08	CCVTM, University of Oxford, Oxford, United Kingdom|NIHR Wellcome Trust Clinical Research Facility, Southampton, United Kingdom	https://ClinicalTrials.gov/show/NCT02600975	PEV	No	No
A Safety and Efficacy Study of R21 +/- ChAd63/MVA ME-TRAP	Completed	No Results Available	Biological: R21 with Matrix-M1|Biological: ChAd63 ME-TRAP|Biological: MVA ME-TRAP	63	2016-08-01	NIHR Wellcome Trust Clinical Research Facility, Hammersmith Hospital, London, United Kingdom|CCVTM, University of Oxford,, Oxford, United Kingdom|Southampton National Institute for Health Research, Southampton, United Kingdom	https://ClinicalTrials.gov/show/NCT02905019	PEV	No	No
A Study to Assess the Safety and Immunogenicity of the Malaria Vaccine, R21, With Matrix-M1 Adjuvant	Completed	Has Results	Biological: R21/Matrix-M1|Other: Saline	13	2016-08-26	Centre National de Recherche et de Formatation sur le Paludisme (CNRFP)/Unite de Recherche Clinique de Banfora (URC-B), Ouagadougou, Burkina Faso	https://ClinicalTrials.gov/show/NCT02925403	PEV	No	No
Safety and Protective Efficacy of IV Immunization With Cryopreserved PfSPZ Under A/P Chemoprophylaxis	Completed	No Results Available	Drug: atovaquone/proguanil 250mg/100mg (A/P)|Biological: PfSPZ Challenge (NF54)|Other: NaCl 0,9%	30	2016-11-28		https://ClinicalTrials.gov/show/NCT02858817	PEV (WSV)	No	No
A Study to Assess the Safety and Immunogenicity of a Candidate Malaria Vaccine Using Novel Routes of Administration	Recruiting	No Results Available	Biological: ChAd63-METRAP|Biological: MVA ME-TRAP	33	2017-03-28	Centre for Clinical Vaccinology and Tropical Medicine, Churchill Hospital, Oxford, United Kingdom	https://ClinicalTrials.gov/show/NCT03084289	PEV	No	No
Seasonal Malaria Vaccination (RTS,S/AS01) and Seasonal Malaria Chemoprevention (SP/AQ)	Active, not recruiting	No Results Available	Biological: RABIPURÂ®|Biological: RTS,S/AS01|Drug: SMC with SP+AQ|Drug: SMC placebo	5920	2017-04-17	Institut de Recherche en Sciences de la SantÃ©, Direction RÃ©gionale de l'Ouest, Ouagadougou, Burkina Faso|Malaria Research & Training Center, Bamako, Mali	https://ClinicalTrials.gov/show/NCT03143218	PEV	Yes	No
Immunogenicity and Safety Study of GSK Biologicals' Candidate Malaria Vaccine Given at 6, 7.5 and 9 Months of Age in Co-administration With Measles, Rubella and Yellow Fever (YF) Vaccines Followed by a Booster of the Malaria Vaccine.	Active, not recruiting	Has Results	Dietary Supplement: Vitamin A|Biological: Candidate Plasmodium falciparum malaria vaccine|Biological: MR-Vac|Biological: Stamaril	759	2017-05-10	GSK Investigational Site, Kintampo, Ghana|GSK Investigational Site, Kumasi, Ghana	https://ClinicalTrials.gov/show/NCT02699099	PEV	Yes	No
Efficacy, Immunogenicity and Safety Study of GSK Biologicals' Candidate Malaria Vaccine Evaluating Different Dose Schedules in a Sporozoite Challenge Model in Healthy Malaria-naÃ¯ve Adults	Completed	Has Results	Biological: RTS,S/AS01E|Biological: RTS,S/AS01B|Procedure: Sporozoite-infected mosquitoes challenge.	154	2017-05-24	GSK Investigational Site, Silver Spring, Maryland, United States	https://ClinicalTrials.gov/show/NCT03162614	PEV	Yes	No
Malaria Vaccine Safety and Immunogenicity Study in Healthy Adults	Completed	Has Results	Biological: RTS,S/AS01B Fractional dose|Biological: Double RTS,S/AS01E Fractional dose|Biological: RTS,S/AS01E Standard dose|Biological: RTS,S/AS01E + DHA-PIP+PQ Standard dose|Biological: RTS,S/AS01E Fractional dose|Biological: RTS,S/AS01E + DHA-PIP+PQ Fractional dose|Biological: RTS,S/AS01E + DHA-PIP+PQ Fractional two-dose	193	2017-06-04	Hospital of Tropical Diseases, Faculty of Tropical Medicine, Mahidol University, Bangkok, Thailand	https://ClinicalTrials.gov/show/NCT02992119	PEV	Yes	No
A Safety and Efficacy Study of ChAdOx1 LS2 and MVA LS2	Completed	No Results Available	Biological: ChAdOx1 LS2|Biological: MVA LS2	18	2017-07-03	CCVTM, University of Oxford, Churchill Hospital, Oxford, United Kingdom	https://ClinicalTrials.gov/show/NCT03203421	PEV	No	No
An Ancillary Study Protocol to GSK's Phase IIb Malaria Vaccine Trial Entitled "Efficacy, Safety and Immunogenicity Study of GSK Biologicals' Candidate Malaria Vaccine (SB257049) Evaluating Schedules With or Without Fractional Doses, Early Dose 4 and Yearly Doses, in Children 5-17 Months of Age"	Active, not recruiting	No Results Available		1500	2017-09-28	GSK Investigational Site, Kumasi, Ghana|GSK Investigational Site, Kisumu, Kenya	https://ClinicalTrials.gov/show/NCT03281291	PEV	Yes	No
Efficacy, Safety and Immunogenicity Study of GSK Biologicals' Candidate Malaria Vaccine (SB257049) Evaluating Schedules With or Without Fractional Doses, Early Dose 4 and Yearly Doses, in Children 5-17 Months of Age	Active, not recruiting	No Results Available	Biological: RTS,S/AS01E (Full dose)|Biological: RTS,S/AS01E (1/5th dose)|Biological: Rabies vaccine	1500	2017-09-28	GSK Investigational Site, Kumasi, Ghana|GSK Investigational Site, Kisumu, Kenya	https://ClinicalTrials.gov/show/NCT03276962	PEV	Yes	No
An Efficacy Study of IV Boosting With ChAd63/MVA ME-TRAP	Completed	No Results Available	Biological: ChAd63 ME-TRAP and MVA ME-TRAP vaccination	43	2018-10-30	NIHR Clinical Research Facility, Hammersmith Hospital, London, United Kingdom|CCVTM, University of Oxford, Oxford, United Kingdom|John Radcliffe Hospital, Oxford, United Kingdom|Southampton National Institute for Health Research, Southampton, United Kingdom	https://ClinicalTrials.gov/show/NCT03707353	PEV	No	No
rCSP/AP10-602 [GLA-LSQ] Vaccine Trial	Recruiting	No Results Available	Other: AP10-602|Other: Malaria challenge|Biological: rCSP	56	2018-12-21	University of Maryland School of Medicine - Center for Vaccine Development - Baltimore, Baltimore, Maryland, United States	https://ClinicalTrials.gov/show/NCT03589794	PEV	No	No
A Study to Evaluate the Efficacy, Immunogenicity and Safety in a Sporozoite Challenge Model of a Fractional Booster Dose of GSK Biologicals' Candidate Malaria Vaccine Administered to Previously Vaccinated Healthy Malaria-naÃ¯ve Adults	Completed	No Results Available	Biological: RTS,S/AS01E (SB257049)	61	2019-02-05	GSK Investigational Site, Silver Spring, Maryland, United States	https://ClinicalTrials.gov/show/NCT03824236	PEV	Yes	No
Malaria Vaccine Evaluation Programme	Enrolling by invitation	No Results Available	Biological: RTS,S/AS01E	15800	2019-02-25	Kintampo Health Research Centre, Kintampo, Ghana|CDC Kenya Malaria Programme, Kisumu, Kenya|College of Medicine, Blantyre, Malawi	https://ClinicalTrials.gov/show/NCT03806465	PEV	Yes	No
To Assess the Safety, Immunogenicity and Efficacy of VLPM01 in Healthy, Malaria-NaÃ¯ve Volunteers	Recruiting	No Results Available	Biological: 5 microgram VLPM01|Biological: 15 microgram VLPM01|Biological: 30 microgram VLPM01|Other: Plasmodium falciparum challenge	36	2019-03-13	Walter Reed Army Institute of Research, Bethesda, Maryland, United States	https://ClinicalTrials.gov/show/NCT03867331	PEV	No	No
A Study to Determine if a New Malaria Vaccine is Safe and Induces Immunity Among Kenyan Adults, Young Children and Infants	Recruiting	No Results Available	Biological: R21 in Matrix- M adjuvant vaccine	91	2019-04-30	KEMRI/Wellcome Trust Programme, Centre for Geographic Medicine Research - Coast, Kilifi, Kenya	https://ClinicalTrials.gov/show/NCT03580824	PEV	No	No
Safety, Immunogenicity and Efficacy of R21 Matrix-M in 5-17 Month Old Children in Nanoro, Burkina Faso	Recruiting	No Results Available	Biological: R21 adjuvanted with 25mcg Matrix-M|Biological: Rabies Vaccine|Biological: R21 adjuvanted with 50mcg Matrix-M	450	2019-05-07	Institut de Recherche en Sciences de la Sante - Clinical Research Unit of Nanoro (IRSS-URCN), Nanoro, Burkina Faso	https://ClinicalTrials.gov/show/NCT03896724	PEV	No	No
VAC 072-An Efficacy Study of R21/MM in Different Dose Schedules	Recruiting	No Results Available	Biological: R21 Matrix-M vaccination|Biological: R21 Matrix-M vaccination and CHMI	74	2019-06-17	Guy's and St Thomas' NHS Foundation Trust, London, United Kingdom|Imperial College Healthcare NHS Trust, London, United Kingdom|CCVTM, University of Oxford, Churchill Hospital, Oxford, United Kingdom|University Hospital Southampton NHS Foundation Trust, Southampton, United Kingdom	https://ClinicalTrials.gov/show/NCT03970993	PEV	No	No
A Study to Determine if New Types of Malaria Vaccines Are Safe, Effective and Lead to Immunity in Kenyan Adults	Not yet recruiting	No Results Available	Biological: R21/Matrix-M|Biological: ChAd63/MVA ME-TRAP|Biological: intradermal injection (ID) or direct venous injection (DVI) of PfSPZ Challenge	64	2020-01-01		https://ClinicalTrials.gov/show/NCT03947190	PEV	No	No
Clinical Trial of the PfSPZ Vaccine	Completed	No Results Available	Biological: Plasmodium falciparum Sporozoite (strain NF-54; Anopheles stephensi mosquitoes) Vaccine, Live, Inactivated (gamma irradiation)	80	2009-04-01	The Center for Vaccine Development, University of Maryland (CVD/UMB), Baltimore, Maryland, United States|Naval Medical Research Center (NMRC) Clinical Trials Center, on the campus of the National Naval Medical Center (NNMC), Bethesda, Maryland, United States	https://ClinicalTrials.gov/show/NCT01001650	PEV (WSV)	No	No
Experimental PfSPZ Vaccine in Adults Without Malaria	Completed	No Results Available	Biological: PfSPZ	64	2011-09-14	National Institutes of Health Clinical Center, 9000 Rockville Pike, Bethesda, Maryland, United States	https://ClinicalTrials.gov/show/NCT01441167	PEV (WSV)	No	No
Sanariaâ„¢ PfSPZ Challenge Vaccine	Completed	No Results Available	Biological: Sanariaâ„¢ PfSPZ Vaccine|Drug: Chloroquine	30	2012-04-01	University of Maryland School of Medicine - Center for Vaccine Development - Baltimore, Baltimore, Maryland, United States	https://ClinicalTrials.gov/show/NCT01546389	PEV (WSV)	No	No
Immunization of Human Volunteers With P. Vivax Irradiated Sporozoites	Completed	No Results Available	Biological: Immunization with P. vivax irradiated sporozoites	27	2012-06-01	Malaria Vaccine of Develepmente Center, Cali, Valle, Colombia	https://ClinicalTrials.gov/show/NCT01082341	PEV (WSV)	No	Yes
Study of Safety and Effectiveness of Intravenous Immunization With PfSPZ Vaccine in Healthy African Adults	Completed	No Results Available	Biological: PfSPZ Vaccine|Drug: Placebo	296	2013-10-29	University of Bamako, Bamako, Mali	https://ClinicalTrials.gov/show/NCT01988636	PEV (WSV)	No	No
Study of Controlled Human Malaria Infections to Evaluate Protection After Intravenous or Intramuscular Administration of PfSPZ Vaccine in Malaria-Naive Adults	Completed	No Results Available	Biological: PfSPZ Vaccine	141	2013-12-12	University of Maryland Center for Vaccine Dev, Baltimore, Baltimore, Maryland, United States|National Institutes of Health Clinical Center, 9000 Rockville Pike, Bethesda, Maryland, United States	https://ClinicalTrials.gov/show/NCT02015091	PEV (WSV)	No	No
Dose Escalation, Randomized Controlled Trial to Evaluate the Safety, Immunogenicity and Efficacy of Intravenously Administered Attenuated Plasmodium Falciparum Sporozoite Vaccine (PfSPZ Vaccine) in Tanzanian Adults	Completed	No Results Available	Biological: PfSPZ Vaccine|Biological: Normal Saline (Placebo)|Biological: PfSPZ Challenge	67	2014-04-01	Bagamoyo Research and Training Center, Ifakara Health Institute, Kingani Estate, PO Box 74, Bagamoyo, Tanzania	https://ClinicalTrials.gov/show/NCT02132299	PEV (WSV)	No	No
A Clinical Trial of the PfSPZ Vaccine Administered by Direct Venous Inoculation in Healthy Malaria-NaÃ¯ve Adults: Heterologous vs. Homologous Controlled Human Malaria Infection and Reduction in Number of Doses	Completed	No Results Available	Biological: PfSPZ Vaccine	67	2014-06-01	Walter Reed Army Institute of Research (WRAIR) Clinical Trials Center, Silver Spring, Maryland, United States	https://ClinicalTrials.gov/show/NCT02215707	PEV (WSV)	No	No
Safety and Immunogenicity of Direct Venous Inoculation of a Radiation-attenuated PfSPZ Vaccine in Equatoguinean Adults	Completed	No Results Available	Biological: PfSPZ Vaccine|Other: Normal Saline	33	2015-03-01	La Paz Medical Center, Malabo, Equatorial Guinea	https://ClinicalTrials.gov/show/NCT02418962	PEV (WSV)	No	No
Safety and Immunogenicity in Age De-Escalation of PfSPZ Vaccine in Tanzanian Adults, Children, and Infants	Completed	No Results Available	Biological: PfSPZ Vaccine|Other: Normal Saline|Biological: PfSPZ Challenge (for CHMI)	105	2015-12-01	Bagamoyo Research and Training center of the Ifakara Health Institute, Bagamoyo, Tanzania	https://ClinicalTrials.gov/show/NCT02613520	PEV (WSV)	No	No
Safety, Immunogenicity, and Protective Efficacy of Radiation Attenuated Plasmodium Falciparum NF54 Sporozoites (PfSPZ Vaccine) in Healthy African Adults in Mali	Completed	No Results Available	Biological: PfSPZ Vaccine|Biological: PfSPZ Challenge Material|Drug: PBS and HSA Diluent|Other: Normal Saline|Drug: Coartem|Drug: ASAQ	415	2015-12-09	University of Bamako (STTB/MRTC), Bamako, Mali	https://ClinicalTrials.gov/show/NCT02627456	PEV (WSV)	No	No
PfSPZ Vaccine: Dose Optimization With Heterologous Challenge in Healthy Malaria-NaÃ¯ve Adults	Completed	No Results Available	Biological: PfSPZ Vaccine|Biological: CHMI (7G8)|Biological: CHMI (NF135.C10)	92	2016-01-01	University of Maryland-Baltimore, Center for Vaccine Development, Baltimore, Maryland, United States|Naval Medical Research Center, Silver Spring, Maryland, United States	https://ClinicalTrials.gov/show/NCT02601716	PEV (WSV)	No	No
Safety and Immunogenicity of Sanaria's Irradiated Sporozoite Vaccine (PfSPZ Vaccine) in Malaria-Experienced Adults in Burkina Faso	Completed	No Results Available	Drug: Artesunate|Biological: PfSPZ Vaccine|Other: Placebo	112	2016-04-07	Centre National de Recherche et de Formation sur le Paludisme - Research and Training, Ouagadougou, Kadiogo, Burkina Faso	https://ClinicalTrials.gov/show/NCT02663700	PEV (WSV)	No	No
Safety, Tolerability and Efficacy of PfSPZ Vaccine in Healthy Children and Infants 5 Months - 9 Years Living in Kenya	Completed	No Results Available	Biological: PfSPZ Vaccine|Other: Normal Saline	337	2016-07-21	Center for Global Health Research, KEMRI, Kisian, Siaya County, Kenya	https://ClinicalTrials.gov/show/NCT02687373	PEV (WSV)	No	No
Sequential Optimization of Dose and Schedule of PfSPZ Vaccine	Completed	No Results Available	Biological: PfSPZ Vaccine|Biological: PfSPZ Challenge (NF54)|Biological: PfSPZ Challenge (7G8)|Other: Normal saline	45	2016-08-29	Institute of Tropical Medicine, University of Tuebingen, Wilhelmstr. 27, TÃ¼bingen, Germany	https://ClinicalTrials.gov/show/NCT02704533	PEV (WSV)	No	No
Safety, Tolerability and Immunogenicity of PfSPZ Vaccine in an Age De-escalation Trial in Equatorial Guinea.	Completed	No Results Available	Biological: PfSPZ Vaccine|Biological: PfSPZ Challenge (for CHMI)|Other: Normal Saline|Biological: PfSPZ Challenge (for PfSPZ-CVac)	135	2016-11-01	La Paz Medical Center, Malabo, Equatorial Guinea	https://ClinicalTrials.gov/show/NCT02859350	PEV (WSV)	No	No
Study to Evaluate Safety, Immunogenicity and Efficacy of PfSPZ Vaccine in HIV Negative and HIV Positive Tanzanian Adults	Completed	No Results Available	Biological: PfSPZ Vaccine|Other: Normal Saline Placebo|Biological: PfSPZ Challenge	21	2018-02-07	Bagamoyo Research and Training Center of the Ifakara Health Institute, Bagamoyo, Tanzania	https://ClinicalTrials.gov/show/NCT03420053	PEV (WSV)	No	No
Safety, Immunogenicity, and Protective Efficacy of Two Regimens of Radiation Attenuated Plasmodium Falciparum NF54 Sporozoites (PfSPZ Vaccine) During Natural Transmission Season in Healthy African Adults in Mali	Active, not recruiting	No Results Available	Biological: PfSPZ Vaccine|Drug: Normal Saline|Drug: Coartem	477	2018-04-03	Malaria Research and Training Center, Bamako, Mali	https://ClinicalTrials.gov/show/NCT03510481	PEV (WSV)	No	No
Safety, Tolerability and Protective Efficacy of PfSPZ Vaccine in Gabonese Children	Recruiting	No Results Available	Biological: PfSPZ Vaccine|Other: Normal Saline	200	2018-06-14	Centre de Recherches MÃ©dicales de LambarÃ©nÃ© (CERMEL), LambarÃ©nÃ©, Moyen-OgoouÃ©, Gabon	https://ClinicalTrials.gov/show/NCT03521973	PEV (WSV)	No	No
Regimen Optimization Trial of PfSPZ Vaccine in Equatorial Guinea	Recruiting	No Results Available	Biological: PfSPZ Vaccine|Other: Normal saline|Biological: PfSPZ Challenge (for CHMI)	104	2018-07-30	Baney Clinical Research Center, Santiago De Baney, Bioko Island, Equatorial Guinea	https://ClinicalTrials.gov/show/NCT03590340	PEV (WSV)	No	No
Safety, Tolerability, Immunogenicity and Protective Efficacy of PfSPZ Vaccine and PfSPZ-CVac in Indonesian Adults Against Naturally-Transmitted Malaria	Not yet recruiting	No Results Available	Biological: PfSPZ Vaccine|Biological: PfSPZ Challenge under chloroquine (CQ) chemoprophylaxis|Other: Normal Saline	420	2019-10-01	Department of Internal Medicine, Universitas Indonesia, Jakarta, Indonesia|Eijkman-Oxford Clinical Research Unit, Eijkman Institute of Molecular Biology, Jakarta, Indonesia	https://ClinicalTrials.gov/show/NCT03503058	PEV (WSV)	No	No
Safety, Immunogenicity, and Protective Efficacy of Radiation Attenuated Plasmodium Falciparum NF54 Sporozoites (PfSPZ Vaccine) During Malaria Transmission Season in Healthy African Adult Women of Childbearing Potential in Mali	Recruiting	No Results Available	Biological: PfSPZ Vaccine	900	2020-01-02	Ouelessebougou Health Research Center, Ouelessebougou, Mali	https://ClinicalTrials.gov/show/NCT03989102	PEV (WSV)	No	No
Safety and Protective Efficacy of Genetically Attenuated PfSPZ-GA1 Vaccine in Healthy Dutch Volunteers	Completed	No Results Available	Biological: PfSPZ-GA1 Vaccine|Biological: PfSPZ Vaccine|Other: Normal Saline|Biological: Mosquito-bite CHMI	67	2017-05-12	Leiden University Medical Center, Albinusdreef 2, Leiden, Netherlands|Radboud University Medical Center, Geert Grooteplein 28, Nijmegen, Netherlands	https://ClinicalTrials.gov/show/NCT03163121	PEV (WSV, GAP)	No	No
Trial to Evaluate the Safety, Immunogenicity and Protective Efficacy of Three or Five Administrations of GAP3KO Sporozoites	Completed	No Results Available	Biological: Genetically-attenuated p52-/p36-/sap1- Plasmodium falciparum parasite (GAP3KO) strain|Other: Malaria challenge	26	2017-07-26	Kaiser Permanente Washington Health Research Institute - Vaccines and Infectious Diseases, Seattle, Washington, United States	https://ClinicalTrials.gov/show/NCT03168854	PEV (WSV, GAP)	No	No
Trial to Evaluate the Safety and Immunogenicity of a Placental Malaria Vaccine Candidate (PRIMVAC ) in Healthy Adults	Completed	No Results Available	Biological: PRIMVAC|Biological: GLA-SE|Biological: Alhydrogel|Biological: Placebo	68	2016-01-01	CNRFP, Ouagadougou, Burkina Faso|CIC 1417, Paris, France	https://ClinicalTrials.gov/show/NCT02658253	Placental Malaria	No	No
Safety and Immunogenicity of the Placental Malaria Vaccine Candidate PAMVAC Variously Adjuvanted	Completed	No Results Available	Biological: PAMVAC|Biological: Alhydrogel|Biological: GLA-SE|Biological: GLA-LSQ|Other: Placebo	66	2016-05-01	Institut de Recherche Clinique du Benin (IRCB), Abomey-Calavi, Benin	https://ClinicalTrials.gov/show/NCT02647489	Placental Malaria	No	No
PpPfs25/ISA51 and ScPvs25/ISA51 Vaccines for Malaria	Completed	No Results Available	Drug: PpPfs25/ISA51 & ScPvs25/ISA51	0	2005-03-07	Johns Hopkins School of Public Health, Baltimore, Maryland, United States|National Institutes of Health Clinical Center, 9000 Rockville Pike, Bethesda, Maryland, United States	https://ClinicalTrials.gov/show/NCT00295581	TBV	No	No/Yes
Initial Study of Malaria Vaccine Pfs25-EPA/Alhydrogel(Registered Trademark)	Completed	No Results Available	Biological: Pfs25-EPA/Alhydrogel	30	2011-08-01	Johns Hopkins University, Baltimore, Maryland, United States	https://ClinicalTrials.gov/show/NCT01434381	TBV	No	No
Testing Pfs25-EPA/Alhydrogel as a Potential Malaria Transmission Blocking Vaccine	Completed	No Results Available	Biological: Pfs25-EPA/Alhydrogel|Biological: Euvax B|Biological: Menactra	230	2013-03-27	Malaria Research and Training Center, Bamako, Mali	https://ClinicalTrials.gov/show/NCT01867463	TBV	No	No
Safety and Immunogenicity of Plant-Derived Pfs25 VLP-FhCMB Malaria Transmission Blocking Vaccine in Healthy Adults	Completed	Has Results	Biological: Pfs25 VLP- FhCMB	44	2013-10-01	Accelovance, Rockville, Maryland, United States	https://ClinicalTrials.gov/show/NCT02013687	TBV	No	No
Study of the Safety and Immunogenicity of Pfs230D1M-EPA/Alhydrogel and Pfs25M-EPA/Alhydrogel , a Transmission Blocking Vaccine Against Plasmodium Falciparum Malaria, in Adults in the U.S. and Mali	Completed	No Results Available	Biological: Pfs230D1M-EPA/Alhydrogel|Biological: Pfs25M-EPA/Alhydrogel|Drug: TWINRIX|Drug: Menactra	538	2015-01-07	National Institutes of Health Clinical Center, 9000 Rockville Pike, Bethesda, Maryland, United States|Malaria Research and Training Center, Bamako, Mali	https://ClinicalTrials.gov/show/NCT02334462	TBV	No	No
A Clinical Trial to Assess the Safety and Immunogenicity of New Malaria Vaccine Candidates ChAd63 Pfs25-IMX313 and MVA Pfs25-IMX313	Completed	No Results Available	Biological: ChAd63 Pfs25-IMX313|Biological: MVA Pfs25-IMX313	26	2015-10-12	CCVTM, University of Oxford, Churchill Hospital, Oxford, United Kingdom|NIHR Wellcome Trust Clinical Research Facility, Southampton, United Kingdom	https://ClinicalTrials.gov/show/NCT02532049	TBV	No	No
Controlled Human Malaria Infection Model for Evaluation of Transmissionâ€Blocking Interventions - Study 1	Completed	No Results Available	Drug: Sulfadoxine-pyrimethamine (low dose)|Drug: Piperaquine (low dose)|Drug: Sulfadoxine-pyrimethamine (high dose)|Drug: Piperaquine (high dose)|Biological: malaria challenge infection, P. falciparum 3D7|Drug: Atovaquone-proguanil	29	2016-06-01	Radboud university medical center, Nijmegen, Gelderland, Netherlands	https://ClinicalTrials.gov/show/NCT02836002	TBV	No	No
Safety and Immunogenicity of Pfs25M-EPA/AS01 and Pfs230D1M-EPA/AS01 Vaccines, Transmission Blocking Vaccines Against Plasmodium Falciparum, at Full and Fractional Dosing in Adults in Mali	Active, not recruiting	No Results Available	Biological: Pfs25M-EPA|Biological: Pfs230D1M-EPA|Other: AS01|Biological: Engerix-B|Biological: Menactra|Other: Normal Saline|Drug: Coartem	591	2016-10-21	Bancoumana Malaria Vaccine Center, Bamako, Mali|Doneguebougou Malaria Research Center, Bamako, Mali|Sotuba, Bamako, Mali	https://ClinicalTrials.gov/show/NCT02942277	TBV	No	No
Controlled Human Malaria Infection Model for Evaluation of Transmission-blocking Interventions - Study 2	Completed	No Results Available	Drug: Piperaquine (low dose)|Drug: Piperaquine (high dose)|Drug: Sulfadoxine pyrimethamine|Drug: Atovaquone Proguanil|Other: malaria challenge infection, P. falciparum 3D7|Other: Blood stage malaria challenge infection, P. falciparum 3D7	24	2018-05-07	Radboud university medical center, Nijmegen, Gelderland, Netherlands	https://ClinicalTrials.gov/show/NCT03454048	TBV	No	No
VAC077: Safety and Immunogenicity of the Pfs25-IMX313/Matrix-M Vaccine	Recruiting	No Results Available	Biological: Pfs25-IMX313/Matrix-M1	8	2019-09-27	CCVTM, University of Oxford, Churchill Hospital, Oxford, United Kingdom	https://ClinicalTrials.gov/show/NCT04130282	TBV	No	No
Pfs230D1M-EPA/AS01 Vaccine, a Transmission Blocking Vaccine Against Plasmodium Falciparum, in an Age De-Escalation Trial of Children and a Family Compound Trial in Mali	Recruiting	No Results Available	Biological: Pfs230D1M-EPA/AS01|Biological: HAVRIX|Biological: TYPHIM Vi (Salmonelle typhi vaccine)|Biological: Menactra	2380	2020-01-02	Mrtc/Usttb, Bamako, Mali	https://ClinicalTrials.gov/show/NCT03917654	TBV	No	No
